# Supplementary material for: Genome-wide data reveal cryptic diversity and genetic introgression in an Oriental cynopterine fruit bat radiation
Source: BMC Evol Biol. 2016 Feb 18;16:41. doi: 10.1186/s12862-016-0599-y (PMC4757986; doi:10.1186/s12862-016-0599-y)
Supplement: Additional file 1: Table S1. — Sampling details consisting of information about number of individuals typed for each marker. Populations with mutiple sampling points are represented by one representative coordinate. FA = forearm length, EL = ear length and TIB = tibia length. All morphological measurements are recorded in millimeters (mm). (XLSX 13 kb) [file 12862_2016_599_MOESM1_ESM.xlsx]

## Sheet: Sheet1
Location	Sampling points	Location code	Latitude (degree N)	Longitude (degree E)	Population code	Number of C. sphinx							Number of C. brachyotis							Unassigned individuals							Juveniles
						Captured	Morphology			mtDNA	Micro-satellites	ddRADSeq	Captured	Morphology			mtDNA	Micro-satellites	ddRADSeq	Captured	Morphology			mtDNA	Micro-satellites	ddRADSeq	Captured	Morphology			mtDNA	Micro-satellites	ddRADSeq
							FA	EL	TIB					FA	EL	TIB					FA	EL	TIB					FA	EL	TIB
Tirunelveli	Srivaikundam, Errataititupathi, Charanmahadevi, Seni	1	8.7	77.7	CST, CSE, CSM, CSSE	51	48	17	17	2	50	3	-	-	-	-	-	-	-	-	-	-	-	-	-	-	1	1	1	1	-	1	-
Kalakkad Mundanthurai Tiger Reserve (KMTR)	Kalakkad Mundanthurai Tiger Reserve (KMTR)	2	8.65	77.36	CSKM, CBKM	6	6	4	6	2	6	1	33	33	33	33	7	33	2	9	9	9	9	9	9	1	-	-	-	-	-	-	-
Megamalai	Megamalai	3	9.9003	77.4	CBHW	-	-	-	-	-	-	-	19	18	18	18	3	18	1	1	1	1	1	1	1	-	-	-	-	-	-	-	-
Madurai	Madurai	4	9.95002	78	MCSX, G	30	28	8	13	3	26	1	-	-	-	-	-	-	-	-	-	-	-	-	-	-	-	-	-	-	-	-	-
Sirumalai	Sirumalai	5	10.25	78.01	0101-0114	13	13	-	-	2	12	-	-	-	-	-	-	-	-	1	1	1	1	1	1	-	-	-	-	-	-	-	-
Palani Hills	Thandikudi, Perumalmalai	6	10.3	77.6	0001-0013, 0117, 0124, 0125, CBT	-	-	-	-	-	-	-	26	26	4	4	5	25	3	1	1	1	1	1	1	1	-	-	-	-	-	-	-
Topslip	Topslip	7	10.4714	76.8442	CBTS	-	-	-	-	-	-	-	7	7	7	7	4	7	1	5	5	5	5	5	5	-	-	-	-	-	-	-	-
Nilgiris	Conoor, Kundah	8	11.2891	76.6511	CBN	-	-	-	-	-	-	-	10	10	10	10	3	10	1	-	-	-	-	-	-	-	-	-	-	-	-	-	-
Yercaud	Yercaud	9	11.77	78.21	CSY, CBYER, CBYED, CBY, CBKE	26	26	18	13	10	26	5	36	33	16	5	13	30	4	4	4	4	1	4	4	2	5	5	-	-	-	5	-
Virajpet	Virajpet	10	12.2011	75.8039	CBV	-	-	-	-	-	-	-	7	7	7	7	4	7	1	1	1	1	1	1	1	1	-	-	-	-	-	-	-
Bangalore	Bangalore	11	12.99	77.59	2001-2021	21	21	21	21	4	21	1	-	-	-	-	-	-	-	-	-	-	-	-	-	-	-	-	-	-	-	-	-
Chikmaglur	Chikmaglur	12	13.3141	75.7712	CSC	2	2	2	2	-	2	1	-	-	-	-	-	-	-	1	1	1	1	1	1	-	-	-	-	-	-	-	-
Shimoga	Shimoga	13	13.9325	75.569	CSSH, CBSH	13	13	13	13	2	13	1	-	-	-	-	-	-	-	-	-	-	-	-	-	-	3	3	3	3	2	3	-
Belgaum	Belgaum	14	15.8534	74.5056	CSB, CBB	14	14	14	14	-	14	1	-	-	-	-	-	-	-	4	4	4	4	4	4	-	1	1	1	1	1	1	-
Lonavla	Lonavla	15	18.7539	73.4037	CSL	7	7	7	7	1	7	1	-	-	-	-	-	-	-	-	-	-	-	-	-	-	-	-	-	-	-	-	-
Nagpur	Nagpur	16	21.1511	79.0884	NG	2	2	2	2	-	2	-	-	-	-	-	-	-	-	-	-	-	-	-	-	-	-	-	-	-	-	-	-
Vishakapatanam	Vishakapatanam	17	17.6868	83.2185	VSP	18	18	-	-	8	18	4	-	-	-	-	-	-	-	-	-	-	-	-	-	-	-	-	-	-	-	-	-
West Bengal	Sheoraphuli	18	22.81	88.32	CS, CSPM	15	11	10	10	7	11	4	-	-	-	-	-	-	-	-	-	-	-	-	-	-	-	-	-	-	-	-	-
Agartala	Agartala	19	23.8347	91.2876	CA	12	12	12	12	4	12	5	-	-	-	-	-	-	-	-	-	-	-	-	-	-	-	-	-	-	-	-	-
Table S1: Sampling details consisting of information about number of individuals typed for each marker. Populations with mutiple sampling points are represented by one representative coordinate. FA = forearm length, EL = ear length and TIB = tibia length. All morphological measurements are recorded in millimeters (mm).
