# Supplementary material for: Genome-wide data reveal cryptic diversity and genetic introgression in an Oriental cynopterine fruit bat radiation
Source: BMC Evol Biol. 2016 Feb 18;16:41. doi: 10.1186/s12862-016-0599-y (PMC4757986; doi:10.1186/s12862-016-0599-y)
Supplement: Additional file 6: Table S7. — Population wise assessments of null alleles and deviation from Hardy-Weinberg equilibrium. (XLS 26 kb) [file 12862_2016_599_MOESM6_ESM.xls]

## Sheet: Sheet1
Population (sample size)		CSP1	CSP2	CSP3	CSP4	CSP5	CSP6	CSP7	CSP8	CSP9
Tirunelveli (n = 51)	Null alleles	no	no	no	no	no	no	yes	yes	no
	Deviation from HWE	yes
Kalakkad Mundanthurai Tiger Reserve (KMTR) C. sphinx (n = 7)	Null alleles	no	no	no	no	no	no	no	no	no
	Deviation from HWE	no
Kalakkad Mundanthurai Tiger Reserve (KMTR) C. brachyotis (n = 41)	Null alleles	no	no	no	no	no	no	no	no	no
	Deviation from HWE	no
Megamalai (n = 19)	Null alleles	no	no	no	no	no	no	no	yes	no
	Deviation from HWE	yes
Madurai (n = 26)	Null alleles	no	no	no	no	no	no	no	yes	no
	Deviation from HWE	yes
Sirumalai (n = 12)	Null alleles	no	no	no	no	no	no	no	no	no
	Deviation from HWE	no
Palani Hills (n = 24)	Null alleles	no	no	no	yes	no	no	no	yes	no
	Deviation from HWE	yes
Topslip (n = 12)	Null alleles	no	no	no	no	no	no	no	no	no
	Deviation from HWE	yes
Nilgiris (n = 10)	Null alleles	no	no	yes	no	no	no	no	no	no
	Deviation from HWE	yes
Yercaud C. sphinx (n = 33)	Null alleles	no	no	no	no	no	no	yes	yes	no
	Deviation from HWE	yes
Yercaud C. brachyotis (n = 30)	Null alleles	no	yes	yes	no	no	no	yes	yes	no
	Deviation from HWE	yes
Virajpet (n = 7)	Null alleles	no	no	no	no	yes	yes	no	no	no
	Deviation from HWE	yes
Bangalore (n = 21)	Null alleles	no	no	no	no	no	no	no	yes	no
	Deviation from HWE	yes
Shimoga (n = 16)	Null alleles	no	no	no	no	no	no	no	no	no
	Deviation from HWE	no
Belgaum (n = 19)	Null alleles	no	no	no	no	no	no	no	yes	no
	Deviation from HWE	no
Lonavla (n = 7)	Null alleles	no	no	no	no	no	no	no	yes	no
	Deviation from HWE	no
Vishakapatanam (n = 14)	Null alleles	no	no	no	no	no	no	no	yes	no
	Deviation from HWE	no
West Bengal (n = 9)	Null alleles	no	no	no	no	no	yes	no	no	no
	Deviation from HWE	yes
Agartala (n =8)	Null alleles	no	no	no	no	no	yes	no	no	no
	Deviation from HWE	yes
Table S7: Population wise assessments of null alleles and deviation from Hardy-Weinberg equilibrium.
