# Supplementary material for: Genome-wide data reveal cryptic diversity and genetic introgression in an Oriental cynopterine fruit bat radiation
Source: BMC Evol Biol. 2016 Feb 18;16:41. doi: 10.1186/s12862-016-0599-y (PMC4757986; doi:10.1186/s12862-016-0599-y)
Supplement: Additional file 9: Table S13. — Net interspecies genetic distances of the cytb dataset. All distances were calculated using the TrN + G model. (XLSX 38 kb) [file 12862_2016_599_MOESM9_ESM.xlsx]

## Sheet: Sheet1
	C. sphinx	C. brachyotis India lineage	C. brachyotis Sunda lineage	C. brachyotis Forest lineage	C. brachyotis Phillipines lineage	C. horsefieldii	Ptenochirus	Pteropus	Rhinolophus	Hipposideros	Megaderma
C. sphinx	*
C. brachyotis India lineage	0.094	*
C. brachyotis Sunda lineage	0.1	0.142	*
C. brachyotis Forest lineage	0.082	0.122	0.096	*
C. brachyotis Phillipines lineage	0.086	0.105	0.103	0.087	*
C. horsefieldii	0.078	0.121	0.121	0.048	0.095	*
Ptenochirus	0.134	0.131	0.145	0.14	0.147	0.167	*
Pteropus	0.169	0.205	0.188	0.181	0.176	0.198	0.2	*
Rhinolophus	0.26	0.293	0.27	0.275	0.273	0.293	0.27	0.259	*
Hipposideros	0.231	0.248	0.257	0.25	0.235	0.258	0.264	0.222	0.218	*
Megaderma	0.276	0.299	0.276	0.258	0.276	0.302	0.284	0.276	0.271	0.274	*
Table S13: Net interspecies genetic distances of the cytb dataset. All distances were calculated using the TrN+G model.
