# Supplementary material for: Genome-wide data reveal cryptic diversity and genetic introgression in an Oriental cynopterine fruit bat radiation
Source: BMC Evol Biol. 2016 Feb 18;16:41. doi: 10.1186/s12862-016-0599-y (PMC4757986; doi:10.1186/s12862-016-0599-y)
Supplement: Additional file 10: — Microsatellite genotypes used in this study. (XLSX 73 kb) [file 12862_2016_599_MOESM10_ESM.xlsx]

## Sheet: raw_genotypes
ID	CSP1		CSP2		CSP3		CSP4		CSP5		CSP6		CSP7		CSP8		CSP9
CST1	194	221	117	120	94	97	149	153	139	159	123	147	238	238	148	160	289	293
CST2	206	221	117	117	94	115	157	157	175	183	127	139	266	266	184	196	285	289
CST3	194	215	114	123	94	94	145	153	139	139	135	147	250	250	152	152	289	289
CST4	194	209	114	123	94	103	149	149	139	163	127	139	238	238	?	?	285	293
CST5	194	212	126	126	97	103	153	157	139	179	139	147	238	246	152	160	289	293
CST6	203	215	126	120	94	106	145	153	167	187	139	151	242	254	?	?	289	293
CST7	194	203	117	117	94	103	145	153	139	139	127	147	238	238	180	188	289	289
CST8	206	212	126	117	94	94	149	153	159	159	151	151	238	246	188	188	289	293
CST9	194	206	120	126	94	103	145	149	163	171	135	151	242	266	192	196	285	289
CST10	203	221	120	123	94	94	149	149	159	167	139	143	238	238	156	160	289	293
CST11	206	221	117	126	94	94	145	157	139	171	139	147	238	250	160	172	289	293
CST12	203	212	123	126	94	94	145	149	163	175	143	147	238	238	160	160	285	289
CST13	200	212	117	126	94	103	153	153	139	171	139	139	238	250	192	196	289	289
CSE1	203	221	123	126	94	94	145	153	163	163	127	135	238	238	200	200	289	289
CSE2	200	212	120	126	94	94	141	153	139	179	127	139	250	250	196	196	289	289
CSE3	194	215	117	123	94	94	145	145	139	163	139	147	238	242	152	164	289	289
CSE4	203	221	114	123	94	103	145	149	163	163	123	135	238	246	148	160	289	289
CSE5	200	221	117	123	97	103	141	153	139	167	123	139	238	238	156	172	289	289
CSE6	212	221	117	126	94	94	145	153	131	167	131	143	238	238	156	196	289	289
CSE7	200	203	117	120	94	97	141	153	139	175	139	147	238	238	164	164	285	285
CSE8	200	212	117	126	97	97	141	141	139	159	131	151	238	238	152	156	289	293
CSE9	203	221	117	117	97	103	145	145	139	163	131	139	238	246	188	192	285	289
CSE10	200	206	117	126	94	94	145	153	139	159	139	143	238	242	180	192	289	297
CSE11	185	200	117	126	94	106	141	153	159	171	135	139	238	246	192	192	289	293
CSE12	212	212	117	126	94	103	145	153	155	167	127	147	238	238	192	208	281	289
CSE13	200	212	120	123	94	94	149	153	139	175	127	139	234	238	196	208	285	289
CSE14	206	212	111	123	94	103	141	141	131	175	139	143	238	238	156	160	289	289
CSE15	200	203	111	123	94	94	145	149	127	139	139	147	238	238	192	192	289	289
CSE16	200	203	120	126	94	94	145	153	171	183	135	151	238	238	?	?	285	297
CSE17	206	212	120	126	94	94	149	153	139	139	127	139	238	242	156	164	289	289
CSE18	194	206	117	126	94	109	137	149	127	139	127	139	238	242	188	196	289	293
CSE19	200	212	120	126	97	97	153	153	139	139	143	143	238	246	156	160	285	289
CSM1	182	200	117	120	94	103	149	153	159	163	139	151	238	242	196	196	285	289
CSM2	197	212	117	123	94	103	153	153	139	167	139	139	238	242	156	164	289	289
CSM3	182	182	120	123	94	94	149	145	139	167	127	127	238	250	156	160	285	293
CSM4	203	212	123	126	94	94	145	153	139	163	139	139	246	262	164	172	285	289
CSM5	200	212	117	123	94	103	149	153	159	163	127	147	218	234	188	176	289	289
CSM6	200	215	126	126	94	103	145	149	139	159	127	139	238	266	156	156	289	289
CSM7	185	185	114	123	94	103	149	157	163	167	127	139	242	246	?	?	285	293
CSM8	197	221	117	117	94	94	145	149	159	179	143	143	222	238	188	192	289	297
CSM9	185	191	117	117	94	94	145	149	127	127	135	147	238	246	180	192	289	297
CSM10	206	221	120	126	94	94	149	153	127	151	131	143	238	254	160	164	285	289
CSM11	197	206	117	123	94	97	141	141	127	151	131	131	226	246	176	188	289	289
CSM12	185	191	117	120	94	97	145	149	127	127	139	143	238	246	176	188	289	289
MCSX2	206	212	117	123	97	97	153	153	159	167	139	147	242	250	196	196	289	289
MCSX3	212	221	117	120	94	97	153	157	139	159	139	147	242	258	164	168	289	301
MCSX4	212	212	114	123	97	103	153	157	163	179	135	139	238	242	164	172	285	301
MCSX5	182	188	114	114	94	94	141	141	159	175	147	159	250	254	152	152	289	289
MCSX6	197	200	117	126	94	97	149	149	127	139	131	131	238	246	196	196	285	289
MCSX7	212	212	117	126	94	103	149	149	171	179	131	143	234	250	160	160	285	293
MCSX8	212	221	117	123	94	103	141	149	139	159	131	147	242	242	164	164	289	301
MCSX9	194	203	117	126	94	103	149	153	159	171	143	147	?	?	156	160	?	?
MCSX10	200	203	111	123	97	103	141	153	163	171	127	143	238	242	160	172	285	289
MCSX11	200	221	117	123	94	103	149	153	139	179	131	143	234	250	152	160	289	293
MCSX12	200	200	117	123	94	103	149	153	139	163	139	139	238	246	188	188	285	289
MCSX13	194	212	117	123	94	103	149	153	159	175	135	147	234	242	156	156	285	289
MCSX14	185	185	117	117	94	94	145	149	139	171	131	139	222	238	180	192	285	297
MCSX15	200	221	?	?	94	94	149	149	143	159	135	139	238	242	180	192	289	293
MCSX20	203	221	117	126	94	97	149	153	159	163	123	135	246	250	188	196	289	289
MCSX22	200	212	120	123	94	103	153	157	139	155	127	139	238	242	152	160	293	293
MCSX23	212	221	120	120	103	103	153	157	155	163	139	139	242	242	152	164	293	293
MCSX24	200	221	117	126	94	103	145	149	139	163	131	151	238	250	156	188	285	289
MCSX25	221	221	126	126	94	94	145	153	139	163	131	151	242	250	156	192	285	289
MCSX26	212	221	126	126	94	94	153	157	139	163	131	151	242	250	164	192	289	293
MCSX27	197	212	114	120	94	103	149	149	139	167	131	143	238	250	184	172	293	293
2001	203	221	120	123	94	94	145	149	139	167	127	155	238	238	196	200	289	289
2002	200	221	117	120	94	94	149	153	139	179	131	139	238	238	148	172	293	293
2003	200	206	114	123	94	94	149	153	163	179	139	147	246	254	176	192	289	289
2004	206	212	117	126	94	103	145	149	159	167	139	151	250	250	176	192	289	293
2005	212	221	123	126	94	94	153	157	163	175	123	143	238	246	172	192	285	289
2006	200	206	117	123	94	94	145	157	163	167	139	147	250	258	180	196	285	289
2007	203	221	123	126	94	103	149	153	171	175	131	143	226	262	144	156	293	293
2008	200	221	117	117	94	94	145	149	163	171	139	127	246	258	144	160	285	289
2009	206	221	120	126	94	94	153	153	139	159	127	139	246	254	192	196	285	289
2010	188	203	123	123	94	103	153	157	143	159	123	135	238	238	172	192	289	293
2011	206	221	111	120	94	103	149	149	139	167	135	139	234	238	156	164	285	289
2012	200	221	117	126	100	103	141	153	163	167	131	131	238	238	164	164	289	289
2013	200	203	120	120	94	94	149	157	163	179	123	135	238	242	152	188	285	289
2014	200	203	117	123	94	94	145	145	159	159	139	155	230	238	156	160	289	289
2015	200	221	120	123	94	103	153	153	159	175	139	147	238	246	144	156	285	289
2016	194	200	120	123	94	106	153	153	139	159	139	139	238	246	164	164	293	293
2017	200	212	111	120	94	103	149	153	159	163	135	139	238	238	152	196	289	293
2018	194	212	126	126	97	109	145	149	151	167	143	143	226	234	188	188	289	293
2019	185	185	114	114	94	94	149	153	139	139	143	143	226	246	192	192	289	289
2020	203	203	111	120	94	94	149	153	139	163	123	131	234	242	156	164	293	293
2021	188	188	114	117	97	97	141	145	139	171	123	131	?	?	152	152	289	289
1CS	206	221	105	105	94	100	145	149	123	143	139	155	262	274	160	164	289	297
2CS	206	209	120	123	94	115	149	149	163	167	135	139	250	250	152	168	277	289
3CS	206	221	120	132	100	103	149	153	151	171	127	135	226	234	156	156	273	273
4CS	212	221	120	132	94	103	149	149	139	163	131	131	234	238	164	168	289	293
5CS	209	221	123	126	94	94	149	149	163	171	139	139	250	262	168	168	289	289
6CS	206	221	120	129	94	94	145	157	143	163	127	127	238	266	164	168	273	289
8CS	206	221	117	126	94	103	149	153	139	163	139	143	242	262	164	168	273	277
10CS	218	218	120	120	94	100	145	145	163	163	147	147	238	246	152	164	289	301
11CS	212	212	120	132	94	103	149	149	159	175	143	143	234	242	168	168	273	273
12CS	206	206	117	123	94	100	145	149	139	163	135	139	238	242	164	164	273	301
CSPM	197	221	117	117	94	97	153	157	159	167	127	127	222	222	164	164	273	277
G1	200	206	120	123	103	103	145	149	139	139	135	147	238	238	192	200	285	289
G2	200	221	117	123	94	94	149	149	139	163	127	131	226	226	188	192	285	289
G3	200	203	111	120	94	97	149	149	159	191	139	139	238	242	188	188	289	301
G4	206	206	123	126	103	109	149	149	175	175	147	147	234	242	188	188	289	293
G5	203	206	117	117	94	94	145	149	131	179	131	131	238	242	188	192	289	289
CSY1	197	206	114	120	94	103	141	141	175	179	139	147	234	246	152	156	289	289
CSY2	212	221	120	120	94	97	149	153	151	151	139	147	234	250	196	196	293	293
CSY3	206	221	117	117	100	103	145	153	179	179	127	127	238	238	184	200	289	297
CSY4	200	203	120	126	94	103	145	149	139	167	127	127	242	258	192	196	301	301
CSY5	200	206	120	120	94	103	141	145	167	187	127	139	246	258	180	192	289	289
CSY6	200	221	117	126	97	97	149	153	155	171	139	143	238	238	152	160	285	293
CSY7	200	221	117	126	94	106	149	153	159	163	131	139	234	238	176	188	289	293
CSY8	200	206	120	120	94	103	141	149	159	187	143	147	230	246	?	?	289	293
CSY9	203	221	111	120	94	94	153	153	139	179	131	139	218	242	192	196	293	293
CSY10	203	221	117	117	91	103	149	153	139	171	135	139	230	250	172	180	289	293
CSY15	209	221	114	120	94	103	149	153	163	163	123	127	250	262	156	160	293	293
CSY16	200	212	120	126	97	97	145	149	139	163	127	127	238	238	184	184	289	293
CSY17	200	212	117	117	97	97	149	153	171	175	143	143	226	234	188	188	285	289
CSY18	200	221	123	123	103	103	149	149	159	167	127	131	238	246	156	156	285	285
CSY19	197	206	102	102	94	112	145	153	123	123	139	139	238	266	172	172	277	277
CSY20	194	203	117	123	94	103	145	153	151	159	139	155	238	238	188	188	285	293
CSY21	200	221	117	123	103	106	145	153	163	175	135	143	234	234	?	?	285	289
CSY22	200	221	117	123	94	94	149	153	139	159	127	147	234	238	192	192	289	297
CSY23	200	212	120	123	94	94	141	149	163	183	119	127	246	254	184	192	285	285
CSY24	182	206	102	102	94	112	149	153	123	123	131	139	226	238	164	172	273	273
CSY25	209	221	117	123	94	94	145	153	159	195	139	147	254	254	204	216	289	289
CSY26	197	206	123	126	94	94	145	153	139	167	143	155	238	242	188	216	289	297
CSY27	200	212	123	126	103	106	149	157	171	175	147	155	242	246	188	196	285	289
CSY28	206	206	102	102	94	103	149	153	123	123	135	139	238	246	188	240	273	277
CSY29	200	215	117	120	94	97	153	153	139	159	143	143	230	238	164	192	293	293
CSY30	200	221	120	123	94	94	145	145	139	175	139	147	238	238	196	216	289	293
CSY31	200	212	117	120	94	94	149	153	139	159	135	147	238	238	192	172	289	289
CSY32	197	200	120	120	94	103	145	153	139	139	139	147	242	246	152	192	285	289
CSY33	197	212	120	120	94	103	145	149	163	163	135	159	238	238	204	216	285	289
CSY34	203	221	117	120	94	103	153	153	139	163	147	155	238	258	156	192	285	289
CSY35	200	221	117	117	94	94	149	153	139	163	127	151	246	246	152	192	285	293
CSY36	200	203	126	123	94	97	149	153	131	139	135	143	238	258	156	192	289	293
CSY37	203	221	117	120	94	103	149	153	163	175	127	131	234	242	152	192	293	293
O101	200	221	123	123	94	103	145	157	139	163	131	143	226	238	152	164	289	293
O102	203	221	126	126	97	103	141	149	139	159	139	151	242	254	156	160	289	289
O103	200	221	120	123	94	103	149	153	139	171	139	151	242	242	152	192	289	289
O105	200	212	117	117	97	97	145	149	139	159	127	135	238	258	156	160	289	289
O106	200	206	123	126	94	94	149	149	159	163	155	159	238	254	152	160	285	289
O107	203	221	117	123	94	103	149	149	139	163	127	131	238	270	188	192	289	293
O108	194	212	120	123	103	94	149	153	139	159	139	155	238	258	164	164	289	293
O109	212	221	123	126	94	103	149	153	171	179	135	139	238	242	160	172	289	289
O110	191	206	93	102	97	103	141	141	111	123	139	139	234	242	164	192	273	277
O111	203	221	120	123	94	97	149	153	139	163	135	139	238	242	156	160	289	289
O112	206	221	123	114	94	94	149	153	127	139	127	139	242	254	164	168	289	289
O114	191	206	126	117	94	94	149	153	159	171	131	143	238	250	188	188	289	289
O115	200	221	117	126	94	94	145	153	163	167	131	143	238	242	192	192	289	289
CSKM50	200	206	126	126	94	103	145	153	131	139	139	147	242	246	192	200	289	289
CSKM51	203	212	117	126	94	94	153	153	135	139	127	139	242	254	148	156	281	281
CSKM52	200	203	123	120	94	94	145	153	179	183	143	147	230	242	192	192	289	293
CSKM53	200	203	117	120	94	94	149	157	131	135	123	131	234	246	152	156	289	297
CSKM30	197	206	123	126	94	103	145	153	167	171	139	147	238	250	156	160	289	289
CSKM31	200	200	123	123	94	94	141	149	171	195	135	151	230	238	188	192	285	297
VSP1	206	221	123	123	94	100	141	149	139	175	143	151	238	258	160	164	273	273
VSP2	200	206	123	126	94	112	149	121	139	171	127	131	250	262	168	204	273	277
VSP3	197	200	123	123	94	106	149	153	139	163	131	143	270	278	152	168	273	273
VSP4	221	221	117	126	94	94	121	149	139	139	127	143	242	262	168	172	273	289
VSP5	212	221	117	126	94	103	149	149	163	163	131	139	250	254	160	160	273	293
VSP6	209	221	120	123	94	94	145	149	139	155	131	147	238	262	168	168	273	277
VSP7	212	224	120	126	94	106	153	157	159	175	131	143	238	238	160	168	273	285
VSP8	200	221	120	129	94	94	121	149	171	175	131	139	242	254	172	172	273	289
VSP9	197	197	123	123	94	115	141	149	139	163	131	139	242	242	148	160	273	301
VSP10	197	221	114	120	94	103	145	149	131	163	135	143	238	266	152	160	273	277
VSP11	185	206	117	117	94	103	121	149	139	139	127	135	254	258	164	168	273	289
VSP12	197	221	117	123	94	94	149	153	159	167	171	179	258	266	168	168	273	277
VSP13	206	221	117	123	94	94	145	149	139	163	135	175	238	242	160	168	273	273
VSP14	200	221	120	126	100	112	145	145	163	171	159	167	242	250	168	168	273	277
VSP15	200	206	120	126	103	121	145	149	155	163	143	159	238	238	168	168	273	289
VSP16	209	221	117	123	94	94	149	153	163	171	135	143	234	258	148	156	277	277
VSP17	209	221	117	123	94	94	153	153	159	163	135	143	234	238	164	176	277	277
VSP18	221	221	117	123	94	94	145	149	171	171	127	135	238	258	164	164	273	293
CSL01	206	221	117	123	94	103	141	149	159	167	143	151	238	258	192	192	285	293
CSL02	209	212	126	126	94	94	141	153	139	163	135	143	246	266	196	196	273	289
CSL03	194	206	120	120	94	97	149	149	167	171	131	143	246	250	188	188	289	289
CSL04	212	212	117	126	94	94	141	145	139	163	127	135	234	242	196	196	289	293
CSL05	206	212	117	126	94	103	145	153	139	159	131	143	242	246	188	188	285	289
CSL06	212	212	111	117	94	94	141	145	131	159	131	131	246	266	188	200	285	289
CSL07	203	212	117	117	94	94	149	153	139	163	127	139	238	250	188	200	289	289
CSB01	203	212	117	120	94	103	149	153	139	163	119	127	242	246	192	192	289	293
CSB02	212	212	117	120	94	94	149	153	159	175	143	147	238	246	152	156	285	293
CSB03	203	221	126	132	94	94	145	157	171	175	123	143	238	246	188	196	289	289
CSB04	194	212	120	126	94	94	153	157	139	175	123	155	238	250	196	196	285	289
CSB05	200	221	117	117	94	94	149	149	139	139	127	139	246	246	192	192	289	297
CSB06	200	221	117	123	94	94	149	149	139	159	127	147	250	250	168	196	289	293
CSB07	212	212	123	129	103	103	149	153	171	175	135	143	234	246	176	196	289	293
CSB08	203	212	120	126	100	103	149	153	159	163	127	131	234	246	192	192	293	293
CSB09	200	212	120	126	94	103	141	149	159	167	139	143	246	250	196	196	289	293
CSB10	194	221	117	123	94	103	149	153	139	159	143	147	230	238	164	200	285	293
CSB11	209	221	117	123	94	94	149	157	139	159	127	143	246	246	156	168	289	293
CSB12	200	212	117	120	94	94	149	153	159	175	143	147	238	246	152	156	285	293
CSB13	221	221	117	120	94	103	141	145	159	163	131	139	234	242	192	192	285	289
CSB14	206	212	123	126	103	103	145	153	159	163	123	131	246	246	192	192	289	289
CSB15	200	212	117	123	94	94	145	149	159	163	123	143	242	242	196	196	289	293
CSB16	206	221	117	123	103	103	149	157	159	167	131	131	238	246	172	172	285	289
CSB17	203	206	117	123	94	103	141	149	159	163	139	147	238	246	168	192	285	289
CSB18	212	221	120	126	94	94	141	153	139	163	135	143	250	254	164	164	285	289
CSSH01	200	221	117	123	94	97	145	149	167	175	123	127	246	254	192	196	289	293
CSSH02	206	221	117	123	97	97	149	161	171	175	131	139	238	238	188	188	289	293
CSSH03	203	221	117	123	94	97	145	153	163	167	135	143	234	254	152	160	289	293
CSSH04	200	221	117	120	94	103	145	153	155	175	119	127	234	238	156	160	289	293
CSSH05	206	221	117	123	124	118	149	149	151	159	127	131	234	242	152	160	289	289
CSSH06	203	221	126	126	94	103	149	149	139	175	127	135	238	242	148	192	289	293
CSSH07	203	206	123	126	94	94	149	153	175	175	127	139	238	246	188	192	289	293
CSSH08	212	221	117	123	94	103	149	153	139	167	135	143	238	242	172	192	289	293
CSSH09	206	206	117	123	94	94	153	153	159	163	127	139	234	238	160	172	285	289
CSSH10	200	221	117	123	94	94	145	145	139	171	127	139	238	258	152	196	293	293
CSSH11	197	212	123	123	94	94	153	153	167	175	139	139	238	266	172	188	289	289
CSSH12	200	212	120	126	94	103	153	157	159	171	127	147	234	250	148	196	289	293
CSSH13	200	212	117	120	94	94	153	157	159	159	139	139	234	246	164	172	285	289
CSC01	200	212	117	123	94	103	145	153	163	183	143	155	234	242	156	164	285	289
CSC02	200	221	117	123	94	109	149	153	159	171	139	151	234	238	196	196	293	277
CSC03	200	206	117	123	94	94	149	157	131	175	123	131	238	242	156	160	285	289
CA001	212	221	117	120	94	94	121	145	151	151	155	155	242	250	168	168	289	293
CA002	218	221	102	102	94	94	121	121	123	123	135	183	242	258	120	120	277	277
CA003	221	224	123	117	94	97	141	157	163	163	147	147	238	242	156	188	273	289
CA004	221	221	117	123	94	100	141	145	131	131	131	131	258	270	168	168	277	277
CA005	218	227	132	135	94	94	121	121	123	123	139	139	254	266	124	132	277	289
CA006	206	221	117	117	94	94	121	149	135	179	143	143	238	250	160	164	273	289
CA007	185	197	126	129	94	94	149	153	135	135	131	139	246	250	168	168	289	293
CA008	197	212	114	123	97	112	145	149	163	163	131	139	234	234	164	164	273	273
CA009	209	224	114	114	94	94	145	153	163	171	143	151	266	266	156	172	277	285
CA010	209	221	120	126	94	94	141	145	135	151	131	135	234	246	164	168	273	273
CA011	197	212	120	126	94	100	145	149	135	151	123	131	242	242	160	168	289	289
CA012	200	212	114	114	94	97	141	157	155	163	127	135	242	254	160	160	277	289
NG1	206	212	117	126	94	94	153	153	139	139	135	143	238	242	172	192	289	289
NG2	212	221	120	120	94	94	149	153	159	179	127	131	238	238	152	152	289	293
CSSE1	194	203	117	126	94	94	149	153	139	163	135	143	246	246	184	196	289	293
CSSE2	197	206	120	126	94	103	153	157	139	139	127	135	246	262	192	192	289	289
CSSE3	212	221	126	126	94	97	149	153	171	179	131	135	246	246	196	196	285	293
CSSE4	200	212	117	123	94	106	145	153	171	179	131	139	238	238	156	172	289	289
CSSE6	188	200	120	123	94	103	145	153	139	159	139	143	234	238	156	160	285	301
CSSE7	200	221	120	123	94	103	145	153	163	183	139	151	242	242	192	192	285	289
CSSE8	200	206	117	123	94	94	149	153	139	167	127	143	226	238	156	164	285	293
OOO1	182	206	93	102	97	118	145	145	123	123	127	127	242	242	196	228	273	277
OOO2	209	230	93	102	106	106	145	153	123	123	139	143	242	242	164	240	273	273
OOO3	182	206	93	102	97	97	149	153	123	147	127	139	238	238	164	180	273	273
OOO4	206	227	102	102	97	97	141	141	123	123	127	131	234	238	200	220	273	277
OOO5	182	206	93	102	97	97	145	153	123	123	131	143	238	242	196	224	277	277
OOO7	212	212	93	102	109	118	141	153	123	123	131	143	238	238	148	164	273	277
OOO8	191	206	102	102	94	100	141	141	123	123	127	139	218	238	144	160	273	277
OOO9	?	?	93	102	103	109	129	141	123	127	135	147	226	238	160	172	277	277
OO10	182	227	93	102	97	106	145	145	123	123	123	135	238	238	272	280	273	273
OO11	182	206	102	102	97	97	153	153	123	123	131	143	238	238	192	196	273	273
OO12	182	206	93	93	103	106	149	149	123	123	127	127	234	238	236	276	269	269
OO13	206	227	102	102	97	97	141	145	123	123	131	131	218	222	152	164	273	277
CBT01	182	209	102	102	100	106	141	149	123	123	127	135	234	238	192	192	273	277
CBT02	182	206	96	96	97	97	141	149	123	123	135	143	234	238	192	192	273	277
CBT03	182	206	96	96	97	109	145	153	123	159	143	143	234	234	172	172	277	277
CBT04	182	230	96	96	94	106	145	153	123	123	131	139	238	242	196	196	273	277
CBT05	182	230	102	102	97	100	141	149	147	123	139	131	234	238	?	?	273	277
CBT06	206	230	102	102	97	97	145	145	123	123	135	135	238	238	216	216	277	277
CBT07	194	197	120	120	94	103	145	153	159	163	131	135	242	254	164	192	289	289
CBT08	206	206	102	102	97	106	145	145	123	151	139	147	230	242	192	236	273	277
CBT09	170	182	102	102	106	109	145	145	123	123	135	143	238	262	192	192	273	277
CBT10	182	230	102	102	94	100	141	141	123	123	131	139	234	250	200	200	273	273
CBT11	206	230	102	102	97	103	145	145	123	123	139	143	238	238	280	280	273	277
O117	206	209	93	102	97	97	153	153	115	123	135	139	230	250	164	192	273	277
O124	206	230	93	102	103	106	149	153	115	123	143	131	242	242	284	284	273	277
O125	182	209	93	102	97	103	149	153	115	123	131	143	234	234	180	180	273	277
CBYER1	182	206	120	120	91	100	141	141	123	123	131	139	238	238	192	200	269	273
CBYER6	191	191	93	102	103	109	141	145	123	123	175	195	266	266	172	240	277	277
CBYER7	203	203	114	114	91	91	145	149	147	155	135	135	238	242	192	192	289	289
CBYER9	206	191	93	93	100	100	153	153	123	123	139	139	238	238	208	188	273	273
CBYER10	182	206	93	93	91	91	141	145	111	111	131	143	246	246	184	184	273	277
CBYER12	167	167	93	93	91	91	141	141	123	127	131	131	234	234	192	192	269	273
CBYER13	191	197	93	93	91	109	141	141	123	123	127	127	230	230	196	200	269	273
CBYER14	191	197	93	93	103	103	141	145	123	123	131	131	222	238	172	172	?	?
CBYER15	191	197	93	93	94	94	137	137	115	119	123	123	246	246	188	196	269	277
CBYER16	191	191	93	102	91	109	141	145	123	123	123	123	238	258	232	232	269	269
CBKE1	194	194	93	93	103	103	149	149	139	147	139	171	238	238	172	180	269	269
CBYED02	191	206	?	?	94	94	145	153	123	123	127	135	234	238	172	172	269	269
CBYED03	209	221	108	108	94	103	149	153	155	163	135	143	238	238	164	164	289	293
CBY01	182	206	96	102	94	103	153	153	123	123	139	139	222	234	196	196	273	273
CBY02	206	206	135	102	103	112	149	153	123	123	135	175	226	238	188	192	273	277
CBY03	200	203	117	117	94	103	153	153	167	175	139	139	238	242	188	196	285	289
CBY04	188	200	117	123	97	97	149	157	139	163	143	143	234	242	192	208	289	289
CBY05	194	206	96	102	97	97	145	153	123	123	135	135	238	238	192	192	277	277
CBY6	206	209	102	102	94	103	153	153	115	123	131	139	234	246	184	196	273	273
CBY7	182	206	96	102	94	112	145	153	123	123	131	139	238	262	172	240	273	277
CBY8	197	206	102	102	94	94	145	153	123	163	127	135	238	238	236	244	273	273
CBY9	173	182	102	102	106	112	145	153	123	163	131	139	238	246	192	196	273	273
CBY10	194	206	102	102	91	97	145	153	115	123	127	135	238	258	188	240	273	273
CBY11	194	206	102	102	97	106	149	153	123	123	135	143	266	266	192	236	273	273
CBY12	182	206	102	102	97	112	145	153	123	123	131	139	238	266	192	200	273	273
CBY13	206	206	96	102	97	97	153	153	123	123	139	139	238	238	192	196	273	277
CBY14	206	209	102	102	103	112	145	153	123	123	135	175	238	246	192	208	273	277
CBY15	173	182	96	102	103	112	153	153	123	123	131	139	238	238	172	192	273	277
CBY16	197	206	102	102	94	94	145	153	123	123	131	139	238	250	196	208	273	273
CBY17	182	182	102	102	94	112	153	157	123	123	143	175	238	238	236	236	273	273
CBY18	182	206	102	102	97	103	153	153	123	123	131	139	266	266	172	188	273	273
CBY19	206	206	102	102	94	112	153	153	123	123	127	135	250	254	192	196	273	277
CBB01	206	212	117	123	94	94	145	153	159	163	139	143	234	250	172	172	285	289
CBSH01	206	221	117	123	97	97	149	153	159	175	143	143	238	242	200	200	289	293
CBSH02	212	221	117	123	94	103	149	153	131	139	147	151	234	234	192	192	285	289
CBSH03	212	221	117	123	97	103	145	153	155	163	143	151	238	246	196	196	289	289
CBV01	182	227	102	102	94	97	149	141	119	119	143	143	234	234	176	180	273	273
CBV02	206	224	102	102	97	112	145	153	119	123	139	139	230	238	176	184	277	277
CBV03	194	206	102	102	94	103	141	149	127	127	131	139	238	258	184	192	277	277
CBV04	206	206	102	102	100	100	141	149	127	127	131	139	234	258	272	280	273	277
CBV05	182	230	102	135	97	109	145	153	123	123	143	151	226	238	180	192	273	273
CBV06	206	230	102	102	94	106	149	153	123	123	143	143	242	246	172	172	277	277
CBV07	209	227	102	102	94	109	145	153	123	123	135	135	222	234	196	208	273	277
CBV08	212	221	111	117	97	103	145	149	139	175	131	139	226	238	196	208	285	289
CBHW01	194	206	102	102	100	100	149	161	123	123	131	139	234	254	176	232	277	277
CBHW02	182	206	102	102	94	97	141	149	123	123	131	139	234	238	176	176	273	277
CBHW03	197	206	102	102	97	109	149	153	143	151	139	147	238	238	164	200	273	277
CBHW04	197	206	102	102	103	112	141	149	123	123	131	139	234	242	184	188	273	277
CBHW05	227	230	102	102	94	94	141	149	123	123	135	139	234	238	180	196	273	277
CBHW06	182	182	102	102	100	103	145	153	123	123	135	143	238	246	192	208	273	277
CBHW07	206	206	102	102	106	115	153	157	115	123	135	143	242	262	172	196	273	273
CBHW08	197	206	102	102	97	97	141	149	123	123	139	139	238	242	176	176	273	277
CBHW09	182	230	102	102	97	100	141	149	123	123	143	143	230	238	224	224	273	273
CBHW10	182	230	102	102	94	97	141	153	119	127	135	143	234	238	184	232	273	273
CBHW11	218	230	96	102	94	97	149	153	123	127	131	139	234	234	164	188	273	273
CBHW12	182	206	96	102	97	100	145	145	123	123	131	139	238	254	180	180	273	273
CBHW14	182	230	96	102	94	100	145	149	123	151	139	139	234	246	196	196	273	277
CBHW15	206	206	102	102	103	112	149	153	123	123	135	139	238	238	188	188	273	273
CBHW16	206	227	102	102	94	97	149	157	123	123	135	139	246	246	176	196	273	277
CBHW17	206	230	102	102	94	100	149	149	123	123	135	139	238	258	164	172	273	277
CBHW18	182	206	102	102	97	97	145	153	123	123	135	135	234	238	248	260	273	273
CBHW19	197	206	102	102	97	106	145	153	123	123	135	139	234	246	200	248	273	273
CBHW20	182	206	102	102	103	103	149	157	123	167	135	139	250	254	164	196	277	277
CBN01	197	206	102	102	97	97	141	141	123	139	131	139	234	258	192	192	273	273
CBN02	206	227	96	102	97	97	149	153	123	147	131	139	242	266	192	192	273	277
CBN03	206	230	102	102	97	100	145	149	123	123	123	123	234	246	168	180	273	277
CBN04	209	227	102	102	97	106	149	149	123	123	139	147	230	238	196	256	273	277
CBN05	206	227	96	102	100	100	145	153	123	123	135	139	238	238	200	200	277	277
CBN06	206	230	96	102	106	112	141	157	123	123	147	131	234	254	156	260	273	273
CBN07	230	230	102	102	109	109	141	153	123	123	139	139	234	270	156	164	273	277
CBN08	206	230	96	102	106	106	149	153	123	123	131	139	242	242	184	192	277	277
CBN09	206	230	96	102	97	97	149	149	123	127	139	139	230	266	172	284	277	277
CBN10	206	206	102	102	103	103	149	157	123	123	139	139	234	254	164	192	273	273
CBTS1	209	230	102	102	97	103	141	149	119	127	131	131	242	242	196	196	277	277
CBTS2	206	227	96	102	94	109	141	145	119	123	135	139	246	246	188	196	273	273
CBTS3	188	209	102	102	97	100	149	157	123	123	135	135	234	242	192	192	277	277
CBTS4	182	206	96	102	100	109	141	149	123	127	139	139	234	234	172	184	273	273
CBTS5	182	206	96	96	94	97	149	149	123	127	139	143	230	234	176	196	273	277
CBTS6	206	224	96	96	94	106	137	137	123	151	139	139	234	238	192	204	273	277
CBTS7	206	206	99	96	97	103	141	149	123	123	135	143	238	246	164	276	273	277
CBTS8	206	230	102	102	97	100	149	157	123	123	127	135	238	238	192	236	273	273
CBTS9	206	230	96	96	103	103	141	141	123	123	131	135	230	238	184	236	273	273
CBTS10	182	206	96	102	94	100	149	153	123	123	131	139	234	234	176	180	273	277
CBTS11	182	206	102	102	94	106	153	153	123	123	135	143	234	238	176	212	277	277
CBTS12	197	206	102	96	94	109	149	153	123	123	135	143	234	234	168	176	273	277
CBKM21	182	206	102	102	94	100	153	153	123	123	131	139	238	242	184	192	273	277
CBKM22	206	209	96	102	94	97	149	153	123	127	127	135	234	238	148	168	273	277
CBKM23	197	209	102	102	100	115	141	141	123	123	139	143	230	234	192	200	273	277
CBKM24	206	230	102	102	91	97	149	157	115	123	139	131	230	238	168	196	273	273
CBKM25	206	230	96	102	91	97	145	153	123	123	131	139	230	234	168	200	273	277
CBKM26	197	206	96	102	103	109	141	153	115	123	139	139	238	242	176	192	273	277
CBKM27	197	206	102	102	100	106	153	153	123	123	139	175	234	238	188	196	273	277
CBKM28	206	227	96	102	94	112	141	149	123	143	139	143	242	250	164	192	273	273
CBKM29	197	206	96	102	94	100	149	157	123	123	135	135	234	238	200	212	273	273
CBKM30	182	206	102	102	97	100	145	153	115	123	131	139	230	234	176	196	273	277
CBKM31	182	206	102	102	97	100	153	153	115	123	139	143	230	242	196	188	277	277
CBKM32	206	230	102	102	97	100	145	153	123	123	131	139	242	250	196	204	277	277
CBKM33	206	209	102	102	97	106	145	153	123	123	139	143	222	234	188	196	273	277
CBKM34	206	230	102	102	94	100	149	153	119	127	135	135	234	234	168	192	273	277
CBKM35	206	209	96	102	94	94	153	157	123	147	131	131	242	250	184	188	273	273
CBKM36	182	206	102	102	97	100	153	153	123	123	187	187	234	238	172	192	273	277
CBKM37	206	230	96	102	94	103	149	157	115	123	131	131	234	250	168	176	273	273
CBKM38	197	206	102	102	97	112	141	149	123	127	135	159	238	246	156	164	273	277
CBKM39	197	206	96	102	106	115	149	149	123	123	131	131	254	254	216	244	273	273
CBKM40	194	206	96	102	94	109	145	145	119	123	131	155	234	238	176	204	273	277
CBKM41	197	206	96	102	97	109	149	145	123	155	123	131	234	250	208	208	273	277
CBKM42	206	206	96	102	97	97	149	153	131	183	139	139	234	254	196	232	273	277
CBKM43	206	206	102	102	97	97	149	149	123	123	143	143	238	254	196	276	273	273
CBKM44	182	209	102	102	94	97	145	145	123	123	143	143	238	254	188	272	273	277
CBKM45	182	206	96	102	97	109	149	153	123	123	139	139	234	242	192	240	277	277
CBKM46	206	206	102	102	103	103	145	145	123	123	135	143	230	234	176	176	273	273
CBKM47	194	212	120	123	103	106	149	153	159	179	127	135	234	238	192	192	289	293
CBKM48	197	206	102	102	103	109	157	157	123	123	135	151	234	258	184	196	273	277
CBKM49	173	182	96	102	91	97	145	145	123	127	139	139	234	246	192	204	273	277
CBKM50	182	227	96	102	100	112	149	157	123	123	143	143	234	234	168	172	273	277
CBKM51	206	230	96	102	100	106	141	153	123	123	139	143	234	262	168	200	273	273
CBKM52	206	209	96	102	94	97	145	145	123	123	135	143	234	246	184	212	273	273
CBKM53	197	206	96	102	97	100	149	153	119	123	115	139	234	234	176	176	273	277
CBKM54	173	182	96	102	103	103	149	153	123	123	139	139	234	238	176	192	277	277
CBKM55	230	230	102	102	94	100	145	149	123	123	131	135	234	246	192	232	273	277
CBKM56	194	206	96	102	97	109	145	149	123	123	131	139	238	238	216	268	273	273
CBKM57	173	182	96	102	100	118	141	149	123	123	139	143	242	262	192	228	273	277
CBKM58	206	206	96	102	94	103	145	157	123	123	131	139	238	238	176	196	273	277
CBKM59	182	206	96	102	97	112	149	153	123	163	135	143	226	238	208	240	273	277
CBKM60	197	206	96	102	97	100	145	145	123	151	139	143	234	258	164	172	273	277
CBKM61	173	182	102	102	103	109	149	157	119	151	139	143	230	242	180	204	277	277
CBKM62	206	206	102	102	94	97	141	157	123	123	131	139	242	246	168	208	277	277
